# Supplementary material for: Morphotype Classification Criteria and Influence of Sociocultural Factors on Perceived Shea Tree (Vitellaria paradoxa C.F. Gaertn) Natural Variation across Parklands in Benin
Source: Plants (Basel). 2022 Jan 24;11(3):299. doi: 10.3390/plants11030299 (PMC8838959; doi:10.3390/plants11030299)
Supplement: Supplementary file 1 [file plants-11-00299-s001.zip]

Archive with 1 entries (1 files):
- plants-1407339-supplementary.pdf
